# Supplementary material for: Cross-species transcriptional network analysis reveals conservation and variation in response to metal stress in cyanobacteria
Source: BMC Genomics. 2013 Feb 19;14:112. doi: 10.1186/1471-2164-14-112 (PMC3598940; doi:10.1186/1471-2164-14-112)
Supplement: Additional file 4: Table S1 — genes and pathways in SYW-yellow module. [file 1471-2164-14-112-S4.xls]

## Sheet: Suppl Table S1
Suppl Table S1: SYW-yellow module
Gene	KEGG ID	Pathway	P-value
SYNW0141 SYNW0609 SYNW1171	syw00710	Carbon fixation in photosynthetic organisms	0.005255
SYNW1057 SYNW2085 SYNW2345	syw03060	Protein export	0.006877
SYNW0141 SYNW0609 SYNW1120	syw00030	Pentose phosphate pathway	0.006877
SYNW0295 SYNW1961	syw03410	Base excision repair	0.010163
SYNW0692 SYNW0694	syw00760	Nicotinate and nicotinamide metabolism	0.018461
SYNW0489 SYNW0493 SYNW0494 SYNW0495 SYNW2272	syw00190	Oxidative phosphorylation	0.022694
SYNW2189 SYNW2333	syw00550	Peptidoglycan biosynthesis	0.036243
SYNW0489 SYNW0493 SYNW0494 SYNW0495 SYNW1497 SYNW1498	syw00195	Photosynthesis	0.042285
SYNW2374 SYNW2526	syw00260	Glycine, serine and threonine metabolism	0.043584
