# Supplementary material for: Cross-species transcriptional network analysis reveals conservation and variation in response to metal stress in cyanobacteria
Source: BMC Genomics. 2013 Feb 19;14:112. doi: 10.1186/1471-2164-14-112 (PMC3598940; doi:10.1186/1471-2164-14-112)
Supplement: Additional file 5: Table S2 — genes and pathways in SYW-Green yellow module. [file 1471-2164-14-112-S5.xls]

## Sheet: Suppl Table S2
Suppl Table S2: SYW-Green yellow module
Gene	KEGG ID	Pathway	P-value
SYNW0197 SYNW0289 SYNW1096 SYNW1771 SYNW1826 SYNW2319 SYNW2360	syw00970	Aminoacyl-tRNA biosynthesis	2.3e-06
SYNW1620 SYNW1630 SYNW2500	syw00020	Citrate cycle (TCA cycle)	0.000608
SYNW1293 SYNW1620 SYNW1746	syw00290	Valine, leucine and isoleucine biosynthesis	0.001241
SYNW1620 SYNW1746	syw00650	Butanoate metabolism	0.001887
SYNW0556 SYNW0783	syw00540	Lipopolysaccharide biosynthesis	0.002935
SYNW0620 SYNW0842 SYNW1915 SYNW2485 SYNW2486	syw02010	ABC transporters	0.005222
SYNW1717 SYNW2500	syw00630	Glyoxylate and dicarboxylate metabolism	0.007944
SYNW1293 SYNW1630	syw00260	Glycine, serine and threonine metabolism	0.01957
SYNW0208 SYNW0490 SYNW0491 SYNW0492	syw00190	Oxidative phosphorylation	0.02317
SYNW1620 SYNW1630	syw00620	Pyruvate metabolism	0.032264
SYNW1025 SYNW1629	syw00400	Phenylalanine, tyrosine and tryptophan biosynthesis	0.032264
SYNW0501 SYNW2513	syw00250	Alanine, aspartate and glutamate metabolism	0.037257
SYNW1620 SYNW1717	syw01120	Microbial metabolism in diverse environments	0.042624
SYNW1620 SYNW1630	syw00010	Glycolysis / Gluconeogenesis	0.048361
SYNW0914 SYNW1093	syw03440	Homologous recombination	0.048361
