# Supplementary material for: Cross-species transcriptional network analysis reveals conservation and variation in response to metal stress in cyanobacteria
Source: BMC Genomics. 2013 Feb 19;14:112. doi: 10.1186/1471-2164-14-112 (PMC3598940; doi:10.1186/1471-2164-14-112)
Supplement: Additional file 6: Table S3 — genes and pathways in SYG-dark green module. [file 1471-2164-14-112-S6.xls]

## Sheet: Suppl Table S3
Suppl Table S3: SYG-dark green module green module
Gene	KEGG ID	Pathway	P-value
sync_1340 sync_2551	syg00624	Polycyclic aromatic hydrocarbon degradation	2.24e-05
sync_0172 sync_1340 sync_2551	syg00340	Histidine metabolism	5.59e-05
sync_1340 sync_2551	syg00350	Tyrosine metabolism	0.000181
sync_1181 sync_2577	syg00920	Sulfur metabolism	0.00035
sync_1181 sync_2577	syg00270	Cysteine and methionine metabolism	0.001918
sync_0740 sync_1991	syg00330	Arginine and proline metabolism	0.0054
sync_0510 sync_2488	syg00196	Photosynthesis - antenna proteins	0.005995
sync_0643 sync_1340	syg01120	Microbial metabolism in diverse environments	0.007302
sync_0242 sync_1929	syg00190	Oxidative phosphorylation	0.015198
