# Supplementary material for: Cross-species transcriptional network analysis reveals conservation and variation in response to metal stress in cyanobacteria
Source: BMC Genomics. 2013 Feb 19;14:112. doi: 10.1186/1471-2164-14-112 (PMC3598940; doi:10.1186/1471-2164-14-112)
Supplement: Additional file 7: Table S4 — genes and pathways in SYG-brown module. [file 1471-2164-14-112-S7.xls]

## Sheet: Suppl Table S4
Suppl Table S4: SYG-brown module
Gene	KEGG ID	Pathway	P-value
sync_0263 sync_1233 sync_0265 sync_0574 sync_1232 sync_2591	curated_two_component	curated_two_component	1.21e-05
sync_0265 sync_0574 sync_1232 sync_2591	RR	Response regulator	0.000107
sync_1232 sync_1233 sync_2591	syg02020	Two-component system	0.00065
sync_0356 sync_0605 sync_1689	syg00030	Pentose phosphate pathway	0.002746
sync_0263 sync_1233	HK	Histidine kinase	0.003911
sync_1187 sync_1288 sync_1669	syg02010	ABC transporters	0.012399
sync_0567 sync_2705	syg00500	Starch and sucrose metabolism	0.019314
sync_0356 sync_0601	syg00330	Arginine and proline metabolism	0.049096
