# Supplementary material for: Cross-species transcriptional network analysis reveals conservation and variation in response to metal stress in cyanobacteria
Source: BMC Genomics. 2013 Feb 19;14:112. doi: 10.1186/1471-2164-14-112 (PMC3598940; doi:10.1186/1471-2164-14-112)
Supplement: Additional file 9: Table S5 — shared genes in iron treatments. The color of each gene indicates differential change: red is up-regulated and green is down-regulated. [file 1471-2164-14-112-S9.xls]

## Sheet: Suppl. Table S5
Suppl. Table S5. Shared genes in iron treatments. The color of each gene indicates the differential change, red is up-regulated and green is down-regulated.
KO_ID	Defination	Function	Gene	SYG	SYW
K01737	6-pyruvoyl tetrahydrobiopterin synthase	E4.2.3.12, queD, ptpS, PTS	metabolism	PMM0106	PMT0164
K02433	aspartyl-tRNA(Asn)/glutamyl-tRNA (Gln) amidotransferase subunit A	gatA	Aminoacyl-tRNA biosynthesis	PMM0946	PMT1815
K01878	glycyl-tRNA synthetase alpha chain	glyQ	Aminoacyl-tRNA biosynthesis	PMM1165	PMT0283
---	clp protease proteolytic subunit	---	ATP-dependent Clp protease	PMM1656	PMT0315
---	carboxysome shell protein CsoS3	---	CO2 fixation	PMM0553	PMT1202
K01924	UDP-N-acetylmuramate--alanine ligase	murC	D-Glutamine and D-glutamate metabolism	PMM0022	PMT0027
K00818	acetylornithine aminotransferase	E2.6.1.11, argD	metabolism	PMM1301	PMT0331
K01739	cystathionine gamma-synthase	metB	metabolism	PMM0409	PMT0225
---	carboxypeptidase Taq (M32) metallopeptidase	cxp	Metabolism; Enzyme Families; Peptidases	PMM0493	PMT1279
K03517	quinolinate synthase	nadA	Nicotinate and nicotinamide metabolism	PMM0678	PMT0661
K06183	pseudouridylate synthase specific to ribosomal small subunit	putative	pseudouridine synthesis	PMM0658	PMT1069
K00602	phosphoribosylaminoimidazolecarboxamide formyltransferase / IMP cyclohydrolase	purH	Purine metabolism	PMM0266	PMT1857
K01933	phosphoribosylformylglycinamidine cyclo-ligase	purM	Purine metabolism	PMM1589	PMT1691
K11753	riboflavin kinase / FMN adenylyltransferase	ribF	Riboflavin metabolism	PMM1273	PMT0364
---	Fe-S oxidoreductase	possible	Ribosomal protein S2 methylthiotransferase RimO	PMM0102	PMT0175
K00030	isocitrate dehydrogenase (NAD+)	IDH3	TCA	PMM1596	PMT1935
K03564	alkyl hydroperoxide reductase/ thiol specific antioxidant/ mal allergens family protein	---	antioxidant activity	PMM0903	PMT1012
K03544	ATP-dependent Clp protease ATP-binding subunit ClpX	clpX, CLPX	1ATP-dependent specificity component of the Clp protease, heat shock induced	PMM1657	PMT0449
K03588	cell division protein FtsW	ftsW, spoVE	cell division	PMM1458	PMT1475
K03531	cell division protein FtsZ	ftsZ	cell division	PMM1309	PMT0319
K06287	maf-like protein	---	Cellular Component cytoplasm	PMM1159	PMT1181
---	helix-turn-helix protein, copG family	possible	CopG family transcriptional regulator	PMM1176	PMT1282
---	HNH endonuclease:HNH nuclease		DNA binding and cut	PMM0031	PMT0036
K02639	ferredoxin	petF	electron carrier activity	PMM0898	PMT1429
K02276	cytochrome c oxidase subunit III	coxC	Oxidative phosphorylation	PMM0444	PMT1343
K00937	polyphosphate kinase	ppk	Oxidative phosphorylation, RNA degradation	PMM1696	PMT2245
---	ATP:corrinoid adenosyltransferase BtuR/CobO/CobP	---	Porphyrin and chlorophyll metabolism	PMM1570	PMT1718
K00510	heme oxygenase	HMOX, hmuO, ho	Porphyrin and chlorophyll metabolism	PMM1594	PMT1685
K05371	phycocyanobilin:ferredoxin oxidoreductase	pcyA	Porphyrin and chlorophyll metabolism	PMM0747	PMT0590
K02342	DNA polymerase III subunit epsilon	DPO3E, dnaQ	Replication and Repair	PMM0621	PMT0386
---	SAM (and some other nucleotide) binding motif	---	RNA synthesis, modification, and DNA transcription	PMM1505	PMT1137
---	bacterial regulatory proteins, Crp family	---	transcription factor activity	PMM0806	PMT0502
---	type II alternative RNA polymerase sigma factor, sigma-70 family	---	Transport and binding proteins	PMM1697	PMT0346
K06147	multidrug efflux ABC transporter	putative	transporter	PMM0561	PMT0093
