# Supplementary material for: Cross-species transcriptional network analysis reveals conservation and variation in response to metal stress in cyanobacteria
Source: BMC Genomics. 2013 Feb 19;14:112. doi: 10.1186/1471-2164-14-112 (PMC3598940; doi:10.1186/1471-2164-14-112)
Supplement: Additional file 10: Table S6 — shared signature genes in copper treatments. The color of each gene indicates the differential change, red is up-regulated and green is down-regulated. [file 1471-2164-14-112-S10.xls]

## Sheet: Supp Table S6
Suppl Table S6. Shared signature genes in copper treatments. The color of each gene indicates the differential change, red is up-regulated and green is down-regulated.
KO_ID	Defination	Function	Gene	SYG	SYW
K03544	ATP-dependent Clp protease ATP-binding subunit ClpX	ATP-dependent specificity component of the Clp protease, heat chock induced	clpX, CLPX	sync_0064	SYNW1301
K01940	argininosuccinate synthase	Amino Acid Metabolism	E6.3.4.5, argG	sync_2928	SYNW2513
K00928	aspartate kinase	Amino Acid Metabolism	E2.7.2.4, lysC	sync_0075	SYNW0070
K01754	threonine dehydratase	Amino Acid Metabolism	E4.3.1.19, ilvA, tdcB	sync_1411	SYNW1293
---	threonine synthase	Amino Acid Metabolism	---	sync_2943	SYNW2526
K01611	S-adenosylmethionine decarboxylase	Amino Acid Metabolism;	E4.1.1.50, speD	sync_0456	SYNW2050
K01875	seryl-tRNA synthetase	Aminoacyl-tRNA biosynthesis	SARS, serS	sync_2091	SYNW1894
K01890	phenylalanyl-tRNA synthetase beta chain	Aminoacyl-tRNA biosynthesis, translation	FARSB, pheT	sync_1339	SYNW1227
K00012	UDPglucose 6-dehydrogenase	Carbohydrate Metabolism	UGDH, ugd	sync_0233	SYNW0199
K01803	triosephosphate isomerase (TIM)	Carbohydrate Metabolism	TPI, tpiA	sync_1210	SYNW0823
---	zeta-carotene desaturase	Carotenoid biosynthesis	similar to	sync_2568	SYNW1393
---	LysM domain	cell wall macromolecule catabolic process	possible	sync_0565	SYNW1957
K00030	isocitrate dehydrogenase (NAD+)	Citrate cycle (TCA cycle)	IDH3	sync_0214	SYNW0166
K04487	cysteine desulfurase	cysteine metabolic process	iscS, NFS1	sync_1367	SYNW1253
---	ferredoxin-thioredoxin reductase variable chain	ferredoxin reductase activity	---	sync_2274	SYNW0521
K03637	molybdenum cofactor biosynthesis protein C	Folate biosynthesis	moaC	sync_2891	SYNW2468
K01956	carbamoyl-phosphate synthase small subunit	glutamine catabolic process	carA, CPA1	sync_1636	SYNW1026
K03621	glycerol-3-phosphate acyltransferase PlsX	Glycerolipid metabolism	plsX	sync_2598	SYNW2247
K00600	glycine hydroxymethyltransferase	Glycine, serine and threonine metabolism	E2.1.2.1, glyA	sync_0300	SYNW0259
K01810	glucose-6-phosphate isomerase	Glycolysis / Gluconeogenesis	GPI, pgi	sync_1376	SYNW1256
K00161	pyruvate dehydrogenase E1 component subunit alpha	Glycolysis / Gluconeogenesis	PDHA, pdhA	sync_0764	SYNW1620
K01586	diaminopimelate decarboxylase	Lysine biosynthesis	lysA	sync_1029	SYNW0936
---	SAM (and some other nucleotide) binding motif:Generic methyltransferase	metabolic process	---	sync_0906	SYNW1072
K00694	cellulose synthase (UDP-forming)	metabolism	bcsA	sync_0592	SYNW0654
K02224	cobyrinic acid a,c-diamide synthase	metabolism	cobB-cbiA	sync_1000	SYNW0748
---	molybdopterin-guanine dinucleotide biosynthesis protein A	metabolism	---	sync_2886	SYNW2461
K01737	6-pyruvoyl tetrahydrobiopterin synthase	metabolism	E4.2.3.12, queD, ptpS, PTS	sync_1898	SYNW1504
K01661	naphthoate synthase	Metabolism of Cofactors and Vitamins	menB	sync_1527	SYNW0998
K03179	4-hydroxybenzoate octaprenyltransferase	Metabolism of Cofactors and Vitamins	ubiA	sync_2142	SYNW1847
---	carboxypeptidase	metalloexopeptidase	putative	sync_2040	SYNW1098
K01057	6-phosphogluconolactonase	Pentose phosphate pathway	PGLS, pgl, devB	sync_1689	SYNW1120
K00033	6-phosphogluconate dehydrogenase	Pentose phosphate pathway	E1.1.1.44, PGD, gnd	sync_1688	SYNW1119
K01951	GMP synthase (glutamine-hydrolysing)	Purine metabolism	E6.3.5.2, guaA	sync_0047	SYNW0047
K00602	phosphoribosylaminoimidazolecarboxamide formyltransferase / IMP cyclohydrolase	Purine metabolism	purH	sync_0289	SYNW0249
1	phosphoribosylformylglycinamidine synthase	Purine metabolism	E6.3.5.3, purL	sync_0003	SYNW0793
K01512	acylphosphatase	Pyruvate metabolism	acyP	sync_0999	SYNW0747
K00651	homoserine O-succinyltransferase	Sulfur metabolism	metA	sync_1181	SYNW0850
K00052	3-isopropylmalate dehydrogenase	Valine, leucine and isoleucine biosynthesis	leuB	sync_1712	SYNW0784
---	MRP protein homolog	ATP-binding protein involved in chromosome partitioning	---	sync_0466	SYNW2041
K03584	DNA repair protein RecO (recombination protein O)	DNA repair	recO	sync_0604	SYNW0665
---	DNA gyrase subunit A	DNA replication	gyrA	sync_0005	SYNW0727
K02888	large subunit ribosomal protein L21	Ribosome	RP-L21, rplU	sync_2223	SYNW0547
K02864	large subunit ribosomal protein L10	ribosome	SYG	sync_2725	SYNW2341
K04043	molecular chaperone DnaK	RNA degradation	dnaK	sync_1389	SYNW2508
K01879	glycyl-tRNA synthetase beta chain	Translation	glyS	sync_1281	SYNW1096
K00208	enoyl-	fatty acid synthesis	fabI	sync_0258	SYNW0225
---	ATP-dependent DNA helicase RecQ	Involved in the recF recombination pathway; its gene expression is under the regulation of the SOS system	recQ	sync_0564	SYNW1958
---	high light inducible protein	stress protein	possible	sync_0054	SYNW0616
---	general (type II) secretion pathway protein D precursor	Bacterial motility proteins	possible	sync_2717	SYNW2336
---	inorganic pyrophosphatase	Oxidative phosphorylation	---	sync_2039	SYNW1788
---	NADH dehydrogenase I chain 5 (or L)	Oxidative phosphorylation	---	sync_2613	SYNW2262
---	cytochrome c oxidase subunit I	Oxidative phosphorylation,myetabolism	coxI	sync_1928	SYNW1862
K02111	F-type H+-transporting ATPase subunit alpha	Oxidative phosphorylation,Photosynthesis,Metabolic pathways	ATPF1A, atpA	sync_2313	SYNW0494
K08906	cytochrome c6	Photosynthesis	petJ	sync_1742	SYNW1498
K08903	photosystem II 13kDa protein	photosynthesis	psb28	sync_1583	SYNW1065
K05382	phycoerythrin-associated linker protein	Photosynthesis - antenna proteins	cpeS	sync_0510	SYNW2002
K01772	ferrochelatase	Porphyrin and chlorophyll metabolism	hemH, FECH	sync_1238	SYNW1747
K05371	phycocyanobilin:ferredoxin oxidoreductase	Porphyrin and chlorophyll metabolism	pcyA	sync_1656	SYNW1084
---	Short-chain dehydrogenase/reductase (SDR) superfamily	Porphyrin and chlorophyll metabolism	---	sync_1987	SYNW2400
K05383	CpeT protein	protein-phycocyanobilin linkage	cpeT	sync_0509	SYNW2003
K07638	two-component system, OmpR family, osmolarity sensor histidine kinase EnvZ	Two-component system	envZ	sync_1233	SYNW0807
K07659	two-component system, OmpR family, phosphate regulon response regulator OmpR	Two-component system	ompR	sync_1232	SYNW0808
K10697	two-component system, OmpR family, response regulator RpaA	Two-component system	rpaA	sync_2219	SYNW2236
---	DNA-binding response regulator	two-component response regulator activity	---	sync_2111	SYNW1380
---	ferredoxin	electron carrier activity	petF	sync_1953	SYNW1277
---	ferredoxin (2Fe-2S)	electron carrier activity	per2	sync_0535	SYNW1981
K03588	cell division protein FtsW	cell division	ftsW, spoVE	sync_2326	SYNW0475
---	circadian clock protein KaiA	circadian	kaiA	sync_2222	SYNW0548
---	GTP-binding protein	molecular switches	---	sync_1563	SYNW0657
---	sodium transporter, Trk family protein	potassium/sodium ion uptake	possible	sync_2513	SYNW2168
