# Supplementary material for: Cross-species transcriptional network analysis reveals conservation and variation in response to metal stress in cyanobacteria
Source: BMC Genomics. 2013 Feb 19;14:112. doi: 10.1186/1471-2164-14-112 (PMC3598940; doi:10.1186/1471-2164-14-112)
Supplement: Additional file 11: Table S7 — Pathways shared in all 4 species. [file 1471-2164-14-112-S11.xls]

## Sheet: Suppl Table S7
Suppl Table S7: Pathways shared in all 4 species
Name	Pvalue
ABC transporters	0.0164045
Amino sugar and nucleotide sugar metabolism	0.0117724
Aminoacyl-tRNA biosynthesis	0.000529
Arginine and proline metabolism	0.0009722
Biosynthesis of secondary metabolites	0.0347688
Carbon fixation in photosynthetic organisms	0.0211782
Cysteine and methionine metabolism	0.0247713
D-Glutamine and D-glutamate metabolism	2.04e-05
Fructose and mannose metabolism	0.0046293
Glutathione metabolism	0.0030528
Glycine, serine and threonine metabolism	0.0149172
Glycolysis / Gluconeogenesis	0.0138329
Glyoxylate and dicarboxylate metabolism	0.0014112
Sulfur metabolism	0.0077923
Histidine metabolism	0.0023877
Lysine biosynthesis	0.0090152
Metabolic pathways	9.45e-06
Methane metabolism	0.0059972
Mismatch repair	0.0011717
Nitrogen metabolism	0.0052835
Oxidative phosphorylation	0.0065069
Pentose phosphate pathway	0.0247713
Peptidoglycan biosynthesis	2.31e-05
Photosynthesis	0.0023484
Porphyrin and chlorophyll metabolism	0.0034677
Purine metabolism	0.0079083
Pyrimidine metabolism	0.0008584
Starch and sucrose metabolism	0.0016912
