# Supplementary material for: Cross-species transcriptional network analysis reveals conservation and variation in response to metal stress in cyanobacteria
Source: BMC Genomics. 2013 Feb 19;14:112. doi: 10.1186/1471-2164-14-112 (PMC3598940; doi:10.1186/1471-2164-14-112)
Supplement: Additional file 12: Table S8 — Hub genes with known functions in different cyanobacteria species. The same color from KO_ID and the gene names indicate the hub genes in each species. [file 1471-2164-14-112-S12.xls]

## Sheet: Suppl. Table S8
Suppl. Table S8. Hub genes. The same color from KO_ID and the gene names indicate the marker genes in each species
KO_ID	Gene Name	Definition	PMM	PMT	SYG	SYW
K01951	GMP synthase (glutamine-hydrolysing)	E6.3.5.2, guaA	PMM0037	PMT0045	sync_0047	SYNW0047
K09691	lipopolysaccharide transport system ATP-binding protein	ABC-2.LPSE.A	---	PMT0108	---	---
K01878	glycyl-tRNA synthetase alpha chain	glyQ	PMM1165	PMT0283	sync_0717	SYNW1671
K00053	ketol-acid reductoisomerase	ilvC	PMM1315	PMT0313	sync_0725	SYNW1650
K02638	plastocyanin	petE	PMM0581	PMT0447	sync_1889	SYNW1497
K11755	phosphoribosyl-ATP pyrophosphohydrolase / phosphoribosyl-AMP cyclohydrolase	hisIE	PMM0578	PMT0453	sync_1899	SYNW1505
K00855	phosphoribulokinase	E2.7.1.19, prkB	PMM0785	PMT0532	sync_1711	SYNW0785
K02956	small subunit ribosomal protein S15	RP-S15, rpsO	PMM0943	PMT0645	sync_1628	SYNW1034
K02036	phosphate transport system ATP-binding protein	pstB	PMM0725	PMT0700	sync_1392	SYNW1272
K00548	5-methyltetrahydrofolate--homocysteine methyltransferase	E2.1.1.13, metH	PMM0877	PMT0729	sync_1353	SYNW1238
K01788	N-acylglucosamine-6-phosphate 2-epimerase	nanE	---	PMT1335	sync_2133	SYNW1855
K01082	3'(2'), 5'-bisphosphate nucleotidase	E3.1.3.7, cysQ, MET22, BPNT1	PMM1192	PMT1378	sync_2087	SYNW1898
K03043	DNA-directed RNA polymerase subunit beta	rpoB	PMM1485	PMT1507	sync_2358	SYNW0613
K02906	large subunit ribosomal protein L3	RP-L3, rplC	PMM1558	PMT1732	sync_0437	SYNW2067
K00979	3-deoxy-manno-octulosonate cytidylyltransferase (CMP-KDO synthetase)	kdsB	---	PMT1914	---	SYNW0184
K11960	urea transport system permease protein	urtB	PMM0971	PMT2228	sync_2871	SYNW2441
K01689	enolase	ENO, eno	PMM0208	PMT2083	sync_2732	SYNW2348
K04077	chaperonin GroEL	groEL, HSPD1	PMM0452	PMT1334	sync_2135	SYNW0514
K02636	cytochrome b6-f complex iron-sulfur subunit	petC	PMM0462	PMT1322	sync_2149	SYNW1841
K01601	ribulose-bisphosphate carboxylase large chain	rbcL	PMM0550	PMT1205	sync_1967	SYNW1718
K01589	5-(carboxyamino)imidazole ribonucleotide synthase	purK	PMM0683	PMT0669	sync_1428	SYNW1308
K07657	two-component system, OmpR family, phosphate regulon response regulator PhoB	phoB	PMM0705	PMT0994	---	SYNW0947
K14652	3,4-dihydroxy 2-butanone 4-phosphate synthase / GTP cyclohydrolase II	ribBA	PMM0893	PMT0708	sync_1383	SYNW1263
K02696	photosystem I subunit VIII	psaI	PMM1520	PMT1767	sync_0399	SYNW2117
K01933	phosphoribosylformylglycinamidine cyclo-ligase	purM	PMM1589	1PMT1691	sync_0481	SYNW2029
K03544	ATP-dependent Clp protease ATP-binding subunit ClpX	clpX, CLPX	PMM1657	PMT0061	sync_0064	SYNW0063
K02113	F-type H+-transporting ATPase subunit delta	ATPF1D, atpH	PMM1452	PMT1468	sync_2314	SYNW0493
K02111	F-type H+-transporting ATPase subunit alpha	ATPF1A, atpA	PMM1451	PMT1467	sync_2313	SYNW0494
K01586	diaminopimelate decarboxylase	lysA	PMM1090	PMT1059	sync_1029	SYNW0936
K07462	single-stranded-DNA-specific exonuclease	recJ	---	PMT0761	sync_1315	SYNW1206
K01480	agmatinase	E3.5.3.11, speB	PMM1686	PMT2214	sync_2851	SYNW1412
K00845	glucokinase	glk	PMM0596	PMT0425	sync_1868	SYNW1480
K01737	6-pyruvoyl tetrahydrobiopterin synthase	E4.2.3.12, queD, ptpS, PTS	PMM0106	PMT0164	sync_1898	SYNW1504
K02945	small subunit ribosomal protein S1	RP-S1, rpsA	PMM0312	PMT1233	sync_0531	SYNW1740
K02982	small subunit ribosomal protein S3	RP-S3, rpsC	PMM1552	PMT1738	sync_0431	SYNW2073
K02904	large subunit ribosomal protein L29	RP-L29, rpmC	PMM1550	PMT1740	sync_0429	SYNW2075
K02961	small subunit ribosomal protein S17	RP-S17, rpsQ	PMM1549	PMT1741	sync_0428	SYNW2076
K02931	large subunit ribosomal protein L5	RP-L5, rplE	PMM1546	PMT1744	sync_0425	SYNW2079
K02876	large subunit ribosomal protein L15	RP-L15, rplO	PMM1541	PMT1749	sync_0420	SYNW2084
K02341	DNA polymerase III subunit delta'	DPO3D2, holB	PMM0129	PMT1989	sync_2592	SYNW2237
K02935	large subunit ribosomal protein L7/L12	RP-L7, rplL	PMM0201	PMT2091	sync_2724	SYNW2340
K01873	valyl-tRNA synthetase	VARS, valS	PMM1682	PMT2191	sync_2825	SYNW2396
K00818	acetylornithine aminotransferase	E2.6.1.11, argD	PMM1301	PMT0331	sync_0744	SYNW1634
K00161	pyruvate dehydrogenase E1 component subunit alpha	PDHA, pdhA	PMM1229	PMT0347	sync_0764	SYNW1620
K01053	gluconolactonase	E3.1.1.17	---	---	sync_0856	---
K01791	UDP-N-acetylglucosamine 2-epimerase	wecB	---	PMT1312	sync_0169	SYNW1830
K02712	photosystem II PsbK protein	psbK	PMM0272	PMT1863	sync_0283	SYNW0243
K05382	phycoerythrin-associated linker protein	cpeS	PMM0306	PMT1677	sync_0510	SYNW2002
