# Supplementary material for: Cross-species transcriptional network analysis reveals conservation and variation in response to metal stress in cyanobacteria
Source: BMC Genomics. 2013 Feb 19;14:112. doi: 10.1186/1471-2164-14-112 (PMC3598940; doi:10.1186/1471-2164-14-112)
Supplement: Additional file 13: Table S9 — Hub genes with unknown functions in different cyanobacteria species. [file 1471-2164-14-112-S13.xls]

## Sheet: Suppl. Table S9
Suppl. Table S9. Hub genes with unknown functions.
PMT	PMM	SYW	SYG
PMT0040	PMM0171	SYNW0059	sync_0023
PMT0069	PMM0226	SYNW0172	sync_0037
PMT0101	PMM0290	SYNW0193	sync_0054
PMT0102	PMM0336	SYNW0194	sync_0168
PMT0107	PMM0362	SYNW0319	sync_0345
PMT0124	PMM0395	SYNW0320	sync_0359
PMT0226	PMM0423	SYNW0423	sync_0565
PMT0245	PMM0463	SYNW0752	sync_0613
PMT0496	PMM0804	SYNW0831	sync_0765
PMT0561	PMM0817	SYNW0852	sync_0777
PMT0570	PMM0861	SYNW0951	sync_0850
PMT0587	PMM0995	SYNW1029	sync_0959
PMT0657	PMM1052	SYNW1305	sync_1042
PMT0677	PMM1088	SYNW1370	sync_1061
PMT0686	PMM1118	SYNW1455	sync_1192
PMT0735	PMM1118	SYNW1464	sync_1197
PMT0827	PMM1135	SYNW1541	sync_1243
PMT0842	PMM1148	SYNW1652	sync_1270
PMT0911	PMM1168	SYNW1766	sync_1302
PMT1277	PMM1352	SYNW1863	sync_1325
PMT1289	PMM1395	SYNW1946	sync_1384
PMT1529	PMM1396	SYNW1991	sync_1666
PMT1554	PMM1403	SYNW2330	sync_1734
PMT1702	PMM1404	SYNW2456	sync_1883
PMT1944	PMM1458		sync_1968
PMT2030	PMM1498		sync_1971
PMT2119	PMM1498		sync_2024
	PMM1602		sync_2040
	PMM1630		sync_2161
			sync_2252
			sync_2347
			sync_2420
			sync_2434
			sync_2436
			sync_2552
			sync_2560
			sync_2705
			sync_2781
			sync_2820
